# Supplementary material for: Contributions and Challenges of High Throughput qPCR for Determining Antimicrobial Resistance in the Environment: A Critical Review
Source: Molecules. 2019 Jan 3;24(1):163. doi: 10.3390/molecules24010163 (PMC6337382; doi:10.3390/molecules24010163)
Supplement: Supplementary file 1 [file molecules-24-00163-s001.zip]

Archive with 2 entries (2 files):
- Supplementary Table 1.docx
- Supplementary Table 2.xlsx
