# Supplementary material for: Contributions and Challenges of High Throughput qPCR for Determining Antimicrobial Resistance in the Environment: A Critical Review
Source: Molecules. 2019 Jan 3;24(1):163. doi: 10.3390/molecules24010163 (PMC6337382; doi:10.3390/molecules24010163)
Supplement: Supplementary file 1 [file molecules-24-00163-s001.zip › Supplementary Table 2.xlsx]

## Sheet: All Meta Data
Table S2: Data Extracted from 51 Studies f+A1or Meta-Analysis
Sr.No.	Matrix	No. of Samples	Total Primer Sets Used	Genes Detected	Dominant Class	Dominant Mechanism	Correlation	Non Template Control (Neg Control)	Relative Abundance of ARGs (Gene copies/ (bacterial cell or 16S))	Ct Cutoff Used	Platform	Metagenomic community analysis Perfomed (Targeted Hypervariable Region)	Sequencing Platform	Diversity inex used	Region	Country	Reference	Title
1	Urban Soil Irrigated with reclaimed water	14	295	151	Beta Lactam (18.4−30.0%)	Antibiotic Deactivation 41%; Efflux Pump 39%	Tet & sul genes correlated with total transposases (p<0.01)	Yes	N/A	31	Wafergen SmartChip Real Time PCR System	No	N/A	No	Beijing, Shijiazhuang, Jinan, Wuhan, Baotou , Urumqi & Kunming	China	Feng-Hua Wang et al., 2014	High throughput profiling of antibiotic resistance genes in urban park soils with reclaimed water irrigation.
2	Drinkning Water Treatment Plant and Distribution System	11	295	188	Beta Lactam (19.1−22.8%)	Antibiotic Deactivation 43-46% Efflux Pump 34-37%	Tet genes with total MGEs (p<0.01), R2=0.881	Not Mentioned	N/A	N/A	Wafergen SmartChip Real Time PCR System	No	N/A	No	Hangzhou city	China	Xu et al., 2016	High-throughput profiling of antibiotic resistance genes in drinking water treatment plants and distribution systems
3	River Water Samples	13	295	236	Beta Lactam	Antibiotic Deactivation 43-46% Efflux Pump 34-37%	Sul, Tet & Van genes with MGEs(p<0.05)	Yes	0.033-0.158 copies / bacterial cell	26	Wafergen SmartChip Real Time PCR System	Yes (V4-V5)	Ion Torrent platform	No	East Tiaoxi River	China	Zheng et al., 2017	High-throughput profiling and analysis of antibiotic resistance genes in East Tiaoxi River, China.
4	Sewage Sludge Compost	23	296	156	Aminoglycosides (27-46%)	N/A	Aminoglycosides with MGES R2=0.810; Tet with MGEs R2= 0.754 (p<0.01)	Not Mentioned	0.75-2.5 copies/ bacterial cell	26	Wafergen SmartChip Real Time PCR System	Yes (V3)	Illumina Hiseq2000 platform	No	Xiamen	China	Su et al., 2015	Antibiotic resistome and its association with bacterial communities during sewage sludge composting
5	River Water Samples	3	295	212	Aminoglycosides	Antibiotic Deactivation 49.06% Efflux Pump 33.6%	Many classes have shown correlation with transpoases including tet r^2=0.844 (p<0.01)	Yes	0.2-2.5 copies/ bacterial cell	31	Wafergen SmartChip Real Time PCR System	No	N/A	Yes	Jiulongjiang River	China	Ouyang et al., 2015	Increased levels of antibiotic resistance in urban stream of Jiulongjiang River, China
6	Urban Wastewater Treatment Plant	20	295	184	MLSB	N/A	N/A	Not Mentioned	0.05-0.25 copies/ 16S	27	Wafergen SmartChip Real Time PCR System	No	N/A	No	Helsinki	Finland	Antti Karkman et al., 2016	High-throughput quantification of antibiotic resistance genes from an urban wastewater treatment plant
7	Soil/ Manure of Swine Farms	36	313	149	N/A	Antibiotic Deactivation ~ 35-40 %	Total ARGs and Total Transpoases R2= 0.96, tet and Total Transpoases. R2=0.97	Not Mentioned	0.43 copies / 16S rRNA gene	27	Applied Biosystem Open Array Platform	No	N/A	Yes	Beijing, Zhejiang, and Fujian	China	Yong-Guan Zhu et al., 2013	Diverse and abundant antibiotic resistance genes in Chinese swine farms
8	Swine gut Microbiome	20	171	57	N/A	Efflux Pump 45% (metagenomic reads)	N/A	Not Mentioned	0.001 copies /16S rRNA gene	26	Applied Biosystem Open Array Platform	Yes (V3)	454 Genome Sequencer FLX	Yes	N/A	China	Looft et al., 2012	In-feed antibiotic effects on the swine intestinal microbiome
9	Chicken Gut Microbiome	32	384	167	MDR	N/A	Beta Lactam with INT1 R2= 0.95	Yes	2.6×10^-4 - 1.2×10^-2/ 16S rRNA gene	28	Wafergen SmartChip Real Time PCR System	Yes (V4)	Illumina MiSeq v2 flow cell	No	Esmeraldas province	Ecuador	Xueping Guo et al., 2018	Antibiotic Resistome Associated with Smallscale Poultry Production in Rural Ecuador
10	Intestinal Content of Fish	20	364	28	Tetracycline	Cellular Protection	total transpoases and tet genes r^2= 0.71 (p < 0.001)	Not Mentioned	10^−4 to 10^−1 / 16S rRNA gene	27	Wafergen SmartChip Real Time PCR System	No	N/A	No	Baltic sea fish farm	Finland	Muziasari et al., 2017	The Resistome of Farmed Fish Feces Contributes to the Enrichment of Antibiotic Resistance Genes in Sediments below Baltic Sea Fish Farms
11	Fish Farm Sediments	10	295	71	Phenicol	Efflux Pump (42.4%)	N/A	Not Mentioned	10^−4-10^−2/ 16S rRNA gene	27	Wafergen SmartChip Real Time PCR System	No	N/A	No	Baltic sea fish farm	Finland	Muziasari et al., 2016	Aquaculture changes the profile of antibiotic resistance and mobile genetic element associated genes in Baltic Sea sediments
12	Soil/ Manure Samples from dairy cattle and swine farms	36	363	182	B lactam (Unfertilized Soil)	Antibiotic Deactivation 30% & Efflux Pump 30%	tet genes with transpoases (Spearman correlation = 0.8) (p < 0.05)	Not Mentioned	8.1×10^-6 to 1.4×10-^1 / 16S rRNA gene	27	Wafergen SmartChip Real Time PCR System	No	N/A	No	Southern Finland	Finland	Muurinen et al., 2017	Influence of Manure Application on the Environmental Resistome under Finnish Agricultural Practice with Restricted Antibiotic Use
13	Soil Samples ammended with sewage sludge and chicken manure	24	296	135	MDR	Antibiotic deactivation (20-70%)	MGEs with vancomycin (R2=0.830)(p<0.01)	Not Mentioned	0.01-0.05 / bacterial cell	31	Wafergen SmartChip Real Time PCR System	Yes (V4-V5)	Illumina Hiseq2000 platform	Yes	Dezhou of Shandong Province	China	QinglinChen 2016	Long-term field application of sewage sludge increases the abundance of antibiotic resistance genes in soil
14	Soil samples ammended by manure and compost	30	296	144	MLSB 23-28%	Antibiotic deactivation (43%), efflux pump (34%)	Total ARGS AND MGEs correlated except Blactam and Vancomycin (p < 0.05)	Yes	0.01-0.15 / 16S rRNA gene	31	Wafergen SmartChip Real Time PCR System	Yes (V3-V4)	Illumina MiSeq	No	Clyde, Victoria	Australia	Gou et al., 2018	Aerobic composting reduces antibiotic resistance genes in cattle manure and the resistome dissemination in agricultural soils
15	Agriculural Soil	12	296	157 & 149	MDR (23. 6&24.2 %)	N/A	Total ARGs with MGEs r^2=0.66 (0.001); with sul r2=0.738	Not Mentioned	~ 0.07 to 0.5 / 16S rRNA gene	31	Bio‐Rad CFX384™ Real‐Time PCR Detection System	Yes (V4)	Illumina MiSeq	No	Qiyang, Hunan province, and Dezhou, Shandong province	China	Hang‐Wei Hu et al., 2016	Field-based evidence for copper contamination induced changes of antibiotic resistance in agricultural soils
16	Copper Contaminated Agrcultural Soil	6	296	152	MDR	N/A	Aminoglycoside with transpoases R^2 =0.820 (P < 0.001)	Yes	0.3-0.45/16S rRNA gene	31	Wafergen SmartChip Real Time PCR System	No	N/A	No	Victoria	Australia	Wei Kang et al., 2018	Short-term copper exposure as a selection pressure for antibiotic resistance and metal resistance in an agricultural soil
17	Nickel Contaminated Agricultural Soil	12	296	126 & 140 (Two Samples)	Beta Lactam	N/A	MDR with MGEs R2= 0.776 (p<0.001);	Yes	~ 0.15-0.7/16S rRNA gene	31	Bio‐Rad CFX384™ Real‐Time PCR Detection System	Yes (V4–V5)	Illumina MiSeq	No	Dezhou, Shandong and Qiyang, Hunan	China	Hang-Wei Hu et al., 2017	Long-term nickel contamination increases the occurrence of antibiotic resistance genes in agricultural soils.
18	Gut Microbiota of Humans	55	84	46	N/A	N/A	N/A	Not Mentioned	N/A	20	BioMark™ Dynamic Array	No	N/A	No	University Medical Center Utrecht	Netherlands	Elena Buelow et al., 2017	Comparative gut microbiota and resistome profiling of intensive care patients receiving selective digestive tract decontamination and healthy subjects
19	Hospital Sewage and WWTP samples	24	84	67	N/A	N/A	N/A	Not Mentioned	N/A	20	BioMark™ Dynamic Array	Yes (V3–V4)	Illumina MiSeq	No	Lopik & Utrecht	Netherlands	Elena Buelow et al., 2018	Limited influence of hospital wastewater on the microbiome and resistome of wastewater in a community sewerage system
20 (A)	Clinical Isolates from Hospital Patients	10	296	N/A	MDR	N/A	N/A	Not Mentioned	N/A	28	Applied Biosystem Open Array Platform	No	N/A	No	East Lansing ,Michigan	USA	Stedtfeld et al., 2016	Antimicrobial resistance dashboard application for mapping environmental occurrence and resistant pathogens
20 (B)	Surface Water and WWTP Samples	33	296	190	MDR	N/A	Total ARGs with int1 R2=0.76	Not Mentioned	0.0006-0.001 / 16S rRNA gene		Wafergen SmartChip Real Time PCR System
21	Soil Samples (Antartica)	62	384	73	MDR	EFFLUX PUMP	Total ARGs with Total MGEs R2=0.64; excluding 7 outlier samples	Yes	0.001-3.2 /16S rRNA gene	30	Wafergen SmartChip Real Time PCR System	No	N/A	Yes	Terra Nova Bay	Antartica	Fang wang et al., 2016	Influence of Soil Characteristics and Proximity to Antarctic Research Stations on Abundance of Antibiotic Resistance Genes in Soils
22	Animal Manure and Compost	24	296	109	N/A	N/A	4 Tet genes with Transposons R2=0.85 (P<0.01)	Yes	0.05-3.1 / 16S rRNA gene	31	Wafergen SmartChip Real Time PCR System	No	N/A	No	Shaanxi province	China	Qian et al., 2018	Diversity, abundance, and persistence of antibiotic resistance genes in various types of animal manure following industrial composting
23	Mice Fecal Pellets	11	384	65	N/A	N/A	N/A	Yes	N/A	30	Wafergen SmartChip Real Time PCR System	N/A	Illumina HiSeq 2500	No	East Lansing	USA	Stedtfeld et al., 2017	TCDD influences reservoir of antibiotic resistance genes in murine gut microbiome
24	River Samples	12	384	36	N/A	N/A	N/A	Yes	N/A	29	Wafergen SmartChip Real Time PCR System	No	N/A	No	Daejeon Korea	USA	Stedtfeld et al., 2017	Isothermal assay targeting class 1 integrase gene for environmental surveillance of antibiotic resistance markers
25	Easturies Samples	18	296	259	MDR	Antibiotic Deactivation (41.5%), Efflux Pumps (31.5%)	N/A	Yes	0.2-2.0/ bacterial cell	31	Wafergen SmartChip Real Time PCR System	Yes (V4–V5)	Illumina MiSeq	No	Eastern Chinese Provinces	China	Zhu et al., 2017	Continental-scale pollution of estuaries with antibiotic resistance genes
26	River Water Samples	17	296	124	Aminoglycosides	Antibiotic Deactivation (40%), Efflux Pumps (30%)	N/A	Yes	0.07–0.82 / bacterial cell	31	Wafergen SmartChip Real Time PCR System	Yes (V4-V5)	?	No	Wen-Rui Tang River in Wenzhou	China	Zhou et al., 2017	Antibiotic resistance genes in an urban river as impacted by bacterial community and physicochemical parameters
27	Soil, Manure & Clinical Isolates	10	384	N/A	N/A	N/A	N/A	Not Mentioned	N/A	28	Wafergen SmartChip Real Time PCR System	No	N/A	No	East lansing, MI	USA	Stedtlfeld et al., 2017	Primer set 2.0 for highly parallel qPCR array targeting antibiotic resistance genes and mobile genetic elements.
28	Soil Samples ammended with manure and Chemical Fertilizres	15	292	101	MDR	Antibiotic deactivation up to 43%	tnpA with Sul	Not Mentioned	0.04-0.33/ 16S rRNA gene	31	Wafergen SmartChip Real Time PCR System	Yes (V3-V4)	Illumina MiSeq	No	Qiyang Red Soil Experimental Station, Hunan Province	China	Wan-Ying Xie et al., 2018	Soil amendment with sewage sludge affects soil prokaryotic community composition, mobilome and resistome
29	Compost Samples	9	296	161	Aminoglycosides (42% detection wise)	Antibiotic deactivation up to 50% abujndance wise	tet genes with total MGEs R2= 0.74 (p<0.001)	?	0.2-5.5 / bacterial cell (Animal Manure)	31	Wafergen SmartChip Real Time PCR System	No	N/A	Yes	Jiangsu province	China	Wan-Ying Xie 2016	Changes in antibiotic concentrations and antibiotic resistome during commercial composting of animal manures
30 (A)	Sludge Sample	5	296	105	N/A	Efflux	MGEs with ARGs R2=0.94	Yes	N/A (Fold change available)	31	Wafergen SmartChip Real Time PCR System	No	N/A	Yes	Woburn, Bedfordshire	UK	Wan-Ying Xie 2016	Long-term impact of field applications of sewage sludge on soil antibiotic resistome
30 (B)	Soil samples	5	296	75	N/A	Efflux	tet genes with total MGEs r2=0.903 (p<0.01)			31								..
31	Soil Samples	13	55 (B-lactam only)	37	N/A	N/A	N/A	Yes	N/A	40	Applied Biosystem Open Array Platform	No	N/A	No	Yining city	China	BingWang et al., 2018	Assessing the safety of thermally processed penicillin mycelial dreg following the soil application: Organic matter's maturation and antibiotic resistance genes
32	Watershed samples	89	13	13 These 13 were selected after metagenomic analysis that is y 100 % detection	Beta Lactams & MDR	N/A	N/A	Yes	0.0001 to 0.32/ 16SrRNA	35	BioMark™ Dynamic Array	Yes	Illumina MiSeq V2	No	southwestern British Columbia	Canada	Uyaguari-Díaz et al., 2018	Human Activity Determines the Presence of Integron-Associated and Antibiotic ResistanceGenes in Southwestern British Columbia
33	Soil samples (soil-plant systems)	30	48 (Tet, Sul, MGEs 16S)	36	N/A	N/A	Total ARGs with MGEs R2=0.945	Yes	~10^-4 to 8×10^-1 /16S rRNA gene	31	Wafergen SmartChip Real Time PCR System	Yes (V3-V4)	Illumina MiSeq	No	Xinxiang, Henan Province	China	Er-Ping Cui et al., 2018	Amendment soil with biochar to control antibiotic resistance genes under unconventional water resources irrigation: Proceed with caution
34	Wastewater sample	5	296	66	MDR (38%)	N/A	N/A	Yes	0.2-0.8 / bacterial cell	31	Wafergen SmartChip Real Time PCR System	No	N/A	No	New Castle University	England	Mui-Choo Jong et al., 2018	Co-optimization of sponge-core bioreactors for removing total nitrogen and antibiotic resistancegenes from domestic wastewater
35	untreated municipal wastewater, treated municipal wastewater, and drinking water samples.	36	47	36	N/A	N/A	N/A	Yes	N/A	N/A	BioMark™ Dynamic Array	No	N/A	No	Upper Mississippi River	USA	Sandberg et al., 2018	A microfluidic quantitative PCR method for the simultaneous analysis of dozens of antibiotic resistance and heavy metal resistance genes.
36	Strom Drain Outfall Samples	12	47	35	N/A	N/A	tet A with int1 among many others	Yes	N/A	N/A	BioMark™ Dynamic Array	No	N/A	No	Tampa Florida	USA	Warish Ahmed et al., 2018	The antibiotic resistome of swine manure is significantly altered by association with the Musca domestica larvae gut microbiome.
37	Groundwater near MSW Landfill	5	296	179	MDR	Antibiotic Deactivation (46.2 %); Efflux (32.5 %)	ARGs with MGEs (p<0.05); tetracycline with MGEs (P < 0.01)	?	0.24 to 5.66 / bacterial cell	31	Wafergen SmartChip Real Time PCR System	Yes (V4-V5)	Illumina HiSeq 2500	Yes	Xiamen	China	Qing-Lin Chen et al., 2017	An underappreciated hotspot of antibiotic resistance: The groundwater near the municipal solid waste landfill
38	Manure ammended Soil	20	296	240	Aminoglycoside, Multidrug & Tetracycline	N/A	N/A	Yes	0.01 to 0.75 ARGs/ 16S rRNA gene	31	Wafergen SmartChip Real Time PCR System	V4-V5	Illumina HiSeq 2500	N/A	Jiaxing, Zhejiang, south China	China	Qing-Lin Chen et al., 2017	Do manure-borne or indigenous soil microorganisms influence the spread of antibiotic resistance genes in manured soil?
39	Waste water treatment samples	10	296	168	Aminoglycosides	N/A	N/A	Yes	~ 0.3-0.85 / bacterial cell	31	Wafergen SmartChip Real Time PCR System	Yes (V4-V5)	N/A	No	Huzhou	China	Jiao et al., 2017	Organic compounds stimulate horizontal transfer of antibiotic resistance genes in mixed wastewater treatment systems
40	soil, rhizosphere and phyllosphere	8	296	175	Beta-lactams resistance, multidrug efflux and MLSB	N/A	N/A	Not Mentioned	~ 0.006-0.1 copies/ bacterial cell	31	Wafergen SmartChip Real Time PCR System	Yes (V4-V5)	Illumina HiSeq 2500	No	Xiamen	China	Qing-Lin Chen et al., 2017	Application of Struvite Alters the Antibiotic Resistome in Soil, Rhizosphere, and Phyllosphere.
41	Waste water treatment samples	15	296	125	Beta lactam	N/A	N/A	Yes	~ 0.005-0.55/ 16S rRNA gene	27	Wafergen SmartChip Real Time PCR System	No	N/A	No	Jimei municipal WWTP Xiamen City Fujian Province, South China	China	Wenfang Lin et al., 2016	Can chlorination co-select antibiotic-resistance genes?
42	Pig Manure (Microbiome)	12	296	191	N/A	Antibiotic Deactivation 40 %	N/A	Yes	0.001 - 0.4/ 16S rRNA gene	31	Wafergen SmartChip Real Time PCR System	No	N/A	No	Yongjia county, Zhejiang province	China	Xiao-Ming Lu et al., 2017	Characterization and quantification of antibiotic resistance genes in manure of piglets and adult pigs fed on different diets.
43	Vermicompost	45	285	158 genes in 5 samples reported	N/A	n/a	n/a	n/a	N/A	31	Wafergen SmartChip Real Time PCR System	Yes (V4)	Illumina Hiseq	No	Xiuzhou, Jiaxing, Zhejiang, China	China	Hang Wang et al., 2016	The antibiotic resistome of swine manure is significantly altered by association with the Musca domestica larvae gut microbiome.
44	Pharmaceutical (Antibiotic) Waste Water	7	296	N/A	N/A	N/A	N/A	Not Mentioned	~ 0.0001-2.90 ARGs/ 16S	31	Wafergen SmartChip Real Time PCR System	No	N/A	No	Wuxi City, China	China	Mei Tang et al., 2017	Abundance and distribution of antibiotic resistance genes in a full-scale anaerobic–aerobic system alternately treating ribostamycin, spiramycin and paromomycin production wastewater
45	Lettuces Samples	6 * 8 (Bio replicates)=48 (2 technical replicates)	296	140	MDR	N/A	N/A	Not Mentioned	N/A	31	Wafergen SmartChip Real Time PCR System	Yes (V4-V5)	Illumina HiSeq 2500	No	N/a	China	Bokai Zhu et al., 2017	Does organically produced lettuce harbor higher abundance of antibiotic resistance genes than conventionally produced?
46	Untreated Hospital Wastewater	3	256	178	N/A	N/A	12 ARGs and 5 MGEs Correlated	Yes	10^-4 to 0.5/ 16S rRNA gene	30	Applied Biosystem Open Array Platform	Yes (V4)	Illumina HiSeq 2500	No	Xinxiang city	China	Qiang Wang ET AL., 2018	Occurrence and diversity of antibiotic resistance in untreated hospital wastewater
47	Swine Gut microbiome	7	296	154	Aminoglycosides, MLSB & Tet	Antibiotic Deactivation (44.5%), Efflux Pumps (34.3%)	Unchecked	Yes	4-13 ARGs/bacterial cell	31	Wafergen SmartChip Real Time PCR System	Yes (V4-V5)	Illumina Miseq	No	Liaoning (LiaoYang/LY farms), Zhejiang (JiaXing/JX farms) and Hunan (HengYang/HY farms)	China	Yi Zhao et al., 2018	Feed additives shift gut microbiota and enrich antibiotic resistance in swine gut
48	Soil (High Anthropogenic Activity)	30	296	222	Beta-lactams (50-80%)	N/A	Total ARGs with MGEs	Not Mentioned	N/A	26	Wafergen SmartChip Real Time PCR System	Yes (V4-V5)	Illumina Miseq	No	Ningbo, Zhejiang Province, China	China	Qian Xiang et al., 2018	Spatial and temporal distribution of antibiotic resistomes in a peri-urban area is associated significantly with anthropogenic activities
49	Water & Sludge (WWTP)	54	296	N/A	N/A	N/A	N/A	Yes	0.002-0.3 ARG/16S rRNA gene	31	Wafergen SmartChip Real Time PCR System	Yes (V4-V5)	N/A	No	N/A	China	Ya-Nan Jiao et al., 2018	Biomarkers of antibiotic resistance genes during seasonal changes in wastewater treatment systems
50	Soil Samples (Biogas slurry Application to fields)	6	320	86	Tetracycline (25%-38%)	Antibiotic deactivation	N/A	Not Mentioned	3.02 × 10^−1 - 9.07 × 10−1/ 16S rRNA gene	31	Applied Biosystem Open Array Platform	Yes (V3-V4)	Illumina MiSeq sequencing	No	Shunyi district, Beijing	China	Chengjun Pu et al., 2018	Impact of direct application of biogas slurry and residue in fields: In situ analysis of antibiotic resistance genes from pig manure to fields
51	Water Samples (BAC Treatment)	6	296	141-159	N/A	N/A	N/A	Not Mentioned	0.1-0.21/ bacterial cell	26	Wafergen SmartChip Real Time PCR System	Yes (V4-V5)	N/A	No	Hangzhou city, eastern China	China	Ji Zheng et al., 2018	Antibiotic resistome promotion in drinking water during biological activated carbon treatment: Is it influenced by quorum sensing?
